# Supplementary material for: Ethanol Extraction of Polar Lipids from Nannochloropsis oceanica for Food, Feed, and Biotechnology Applications Evaluated Using Lipidomic Approaches
Source: Mar Drugs. 2021 Oct 21;19(11):593. doi: 10.3390/md19110593 (PMC8624173; doi:10.3390/md19110593)
Supplement: Supplementary file 1 [file marinedrugs-19-00593-s001.zip]

Archive with 1 entries (1 files):
- marinedrugs-1404782-supplementary.pdf
